# Supplementary material for: Validity Analysis of Monocular Human Pose Estimation Models Interfaced with a Mobile Application for Assessing Upper Limb Range of Motion
Source: Sensors (Basel). 2024 Dec 14;24(24):7983. doi: 10.3390/s24247983 (PMC11679233; doi:10.3390/s24247983)
Supplement: Supplementary file 1 [file sensors-24-07983-s001.zip]

Archive with 1 entries (1 files):
- sensors-3351137-supplementary.pdf
